# Supplementary material for: Comparison of disaster information from various media in strengthening ecological communication during & after natural disasters
Source: PLoS One. 2022 Mar 10;17(3):e0264089. doi: 10.1371/journal.pone.0264089 (PMC8912905; doi:10.1371/journal.pone.0264089)
Supplement: S1 Data — (XLSX) [file pone.0264089.s001.xlsx]

## Sheet: Palu
	No	Panic Level	Access Information
			TV	Internet	WA/SMS	Radio	Mosque/Church	Surau	Community leader	Word to Mouth
	1	5	5	5	5	5	4	3	5	5
	2	4	4	5	5	3	3	3	5	4
	3	5	5	5	5	5	4	3	5	5
	4	4	4	5	5	3	3	3	5	4
	5	5	4	5	5	5	4	3	5	5
	6	4	4	5	5	3	3	3	5	5
	7	5	5	5	5	4	4	3	5	5
	8	4	4	5	5	4	3	3	5	5
	9	3	5	4	3	3	3	3	4	3
	10	3	4	4	3	3	3	3	4	3
	11	5	4	5	5	4	4	3	5	5
	12	4	4	5	5	4	3	3	5	3
	13	5	4	5	5	4	4	3	5	5
	14	4	4	5	5	3	3	3	5	4
	15	5	4	5	5	4	3	4	5	5
	16	3	3	4	3	3	3	3	4	3
	17	4	4	5	5	3	3	3	5	4
	18	5	3	5	5	4	3	4	5	5
	19	3	4	4	3	3	3	3	4	3
	20	3	3	4	3	2	3	3	4	3
	21	4	3	5	5	3	3	3	5	5
	22	5	4	5	5	4	3	4	5	5
	23	4	3	5	5	4	3	3	5	3
	24	3	4	4	3	3	3	3	4	3
	25	4	3	5	5	3	3	3	5	5
	26	5	4	5	5	4	3	4	5	5
	27	4	4	5	5	3	3	3	5	3
	28	3	3	4	3	4	3	3	4	3
	29	3	3	4	3	4	3	3	4	4
	30	4	4	5	5	3	3	3	5	5
	31	5	4	5	5	4	3	4	5	5
	32	4	5	5	5	4	3	3	5	4
	33	3	3	4	3	3	3	3	4	4
	34	3	3	4	4	3	3	3	4	4
	35	4	4	5	5	4	3	3	5	5
	36	5	5	5	5	5	3	4	5	5
	37	3	4	4	4	3	3	3	4	4
	38	3	4	4	4	3	3	3	4	4
	39	3	5	4	4	3	3	3	4	4
	40	4	4	5	5	4	3	3	5	5
	41	4	5	5	5	4	3	3	5	5
	42	5	4	5	5	4	3	4	5	5
	43	3	5	4	4	4	3	3	4	4
	44	5	5	5	5	4	3	4	5	5
	45	3	5	4	4	4	3	3	4	4
	46	5	5	5	5	5	3	4	5	5
	47	3	5	4	4	3	3	3	4	4
	48	4	4	5	5	4	3	3	5	4
	49	4	5	5	5	3	3	3	5	5
	50	4	4	5	5	3	3	3	5	5
	51	4	5	5	5	4	3	3	5	4
	52	4	5	5	5	4	3	3	5	5
	53	3	4	4	4	3	3	3	4	4
	54	5	5	5	5	4	3	4	5	5
	55	3	5	4	4	3	3	3	4	4
	56	3	3	4	4	4	3	3	4	4
	57	4	4	5	5	4	3	3	5	4
	58	3	4	4	4	3	3	3	4	4
	59	3	4	4	4	4	3	3	4	4
	60	2	3	3	3	3	3	2	3	3
	61	3	3	4	4	3	3	3	4	4
	62	3	3	4	4	4	3	3	4	4
	63	3	3	4	4	3	3	3	4	4
	64	3	3	4	4	4	3	3	4	4
	65	4	4	5	5	4	3	3	5	5
	66	3	4	4	4	3	3	3	4	4
	67	3	5	4	4	4	2	3	4	4
	68	4	5	4	5	4	3	3	5	5
	69	4	5	4	5	3	3	3	5	5
	70	4	5	4	5	3	4	3	5	5
	71	3	3	4	5	3	2	3	4	4
	72	4	4	4	5	5	4	3	5	5
	73	3	5	4	5	3	2	3	4	4
	74	3	4	4	5	3	2	3	4	4
	75	3	5	4	5	4	2	3	4	4

## Sheet: Sigi
	No	Panic Level	Access Information
			TV	Internet	WA/SMS	Radio	Mosque/Church	Surau	Community leader	Word to Mouth
	1	5	5	5	5	5	4	3	5	5
	2	4	4	5	5	4	3	3	5	4
	3	5	5	5	5	4	4	3	5	5
	4	4	4	5	5	4	3	3	5	4
	5	5	4	5	5	5	4	3	5	5
	6	4	4	5	5	4	3	3	5	5
	7	5	5	5	5	5	4	3	5	5
	8	4	4	5	5	5	3	3	5	5
	9	3	5	4	3	4	3	3	4	3
	10	3	4	4	3	3	3	3	3	4
	11	5	4	5	5	5	4	3	5	5
	12	4	5	5	5	4	3	3	5	5
	13	5	5	5	5	5	4	3	5	5
	14	4	5	5	5	4	3	3	5	4
	15	5	5	5	5	5	3	4	5	5
	16	3	3	4	3	3	3	3	4	3
	17	4	5	5	5	3	3	3	5	4
	18	5	3	5	5	5	3	4	5	5
	19	4	5	4	3	3	3	3	4	4
	20	3	3	4	3	3	3	3	4	3
	21	4	3	3	5	4	3	3	5	5
	22	5	5	5	5	5	3	4	5	5
	23	4	3	5	5	4	3	3	5	5
	24	4	5	4	3	4	3	3	4	5
	25	4	3	5	5	3	3	3	5	5
	26	5	5	5	5	4	3	4	5	5
	27	4	4	5	5	3	3	3	5	5
	28	4	4	4	3	3	3	3	4	5
	29	4	4	4	3	3	3	3	4	5
	30	4	4	5	5	4	3	3	5	5
	31	5	4	5	5	5	3	4	5	5
	32	4	5	5	5	4	3	3	5	4
	33	3	4	3	3	3	3	3	4	3
	34	4	4	3	4	4	3	3	4	4
	35	4	4	5	5	4	3	3	5	5
	36	5	5	5	5	5	3	4	5	5
	37	3	4	4	4	3	3	3	4	3
	38	3	4	4	4	4	3	3	3	3
	39	3	5	3	4	4	3	3	4	3
	40	4	4	5	5	4	3	3	5	5
	41	4	5	5	5	4	3	3	5	5
	42	5	4	5	5	5	3	4	5	5
	43	3	5	3	4	3	3	3	4	5
	44	5	5	5	5	5	3	4	5	5
	45	3	5	3	4	4	3	3	4	3
	46	5	5	5	5	5	3	4	5	5
	47	4	5	4	4	4	3	3	4	4
	48	4	4	5	5	4	3	3	5	4
	49	4	5	5	5	4	3	3	5	5
	50	4	4	5	5	4	3	3	5	5
	51	4	5	5	5	3	3	3	5	4
	52	4	5	5	5	3	3	3	5	5
	53	3	4	4	4	4	3	3	3	3
	54	5	5	5	5	5	3	4	5	5
	55	3	5	4	4	4	3	3	4	3
	56	4	4	4	4	4	3	3	4	4
	57	4	4	5	5	5	3	3	5	4
	58	3	4	4	4	3	3	3	3	3
	59	3	4	4	4	3	3	3	3	3
	60	4	4	3	3	5	3	2	3	3
	61	3	3	3	4	3	3	3	4	2
	62	4	3	4	4	3	3	3	4	4
	63	3	3	4	4	3	3	3	4	3
	64	3	3	3	4	3	3	3	4	3
	65	4	4	5	5	4	3	3	5	5
	66	4	4	4	4	4	3	3	4	4
	67	3	5	4	4	3	2	3	4	3
	68	4	5	4	5	4	3	3	5	5
	69	4	5	4	5	4	3	3	5	5
	70	4	5	4	5	4	4	3	5	5
	71	3	3	4	5	4	2	3	3	2
	72	4	4	4	5	4	4	3	5	5
	73	4	5	4	5	5	2	3	4	4
	74	3	4	4	5	4	2	3	3	3
	75	3	5	4	5	4	2	3	4	3

## Sheet: Donggala
	No	Panic Level	Access Information
			TV	Internet	WA/SMS	Radio	Mosque/Church	Surau	Community leader	Word to Mouth
	1	5	5	3	5	4	5	3	4	5
	2	4	4	5	4	5	4	3	4	4
	3	5	5	5	3	4	4	3	3	5
	4	4	4	5	4	4	4	3	4	4
	5	5	4	5	5	4	4	3	4	5
	6	4	4	3	4	3	4	3	4	5
	7	5	5	5	5	3	5	3	4	5
	8	4	4	4	4	3	4	3	4	5
	9	3	5	3	3	3	3	3	3	3
	10	3	4	3	3	3	3	3	3	3
	11	5	4	3	5	5	4	3	4	5
	12	4	4	4	4	4	4	3	4	4
	13	5	4	5	5	4	4	3	3	5
	14	4	4	4	3	4	4	3	4	4
	15	5	4	5	3	4	3	4	4	5
	16	3	3	4	3	4	3	3	3	3
	17	4	4	3	4	4	4	3	4	4
	18	5	3	5	5	4	5	4	4	5
	19	3	4	3	3	3	3	3	3	3
	20	3	3	3	3	3	3	3	3	3
	21	4	3	3	4	3	4	3	4	5
	22	5	4	3	5	5	3	4	5	5
	23	4	3	4	3	4	4	3	3	3
	24	3	4	4	3	3	3	3	3	3
	25	4	3	4	4	5	3	3	4	5
	26	5	4	5	3	4	3	4	4	5
	27	4	4	4	4	4	4	3	4	4
	28	3	3	3	3	4	3	3	3	3
	29	3	3	4	3	3	3	3	3	4
	30	4	4	3	5	4	3	3	3	5
	31	5	4	5	5	4	5	4	5	5
	32	4	5	3	4	4	3	3	4	4
	33	3	3	3	3	3	3	3	3	4
	34	3	3	3	4	3	3	3	3	4
	35	4	4	3	3	4	3	3	3	5
	36	5	5	3	5	4	3	4	5	5
	37	3	4	4	4	3	3	3	3	4
	38	3	4	4	3	3	3	3	3	4
	39	3	3	4	3	3	3	3	4	4
	40	3	3	4	3	3	3	3	3	4
	41	4	4	4	3	3	4	3	3	5
	42	3	4	3	4	3	3	3	3	4
	43	3	5	3	3	3	2	3	4	4
	44	4	5	4	3	4	3	3	3	5
	45	4	5	3	3	4	5	3	3	5
	46	4	5	3	5	4	4	3	4	5
	47	3	3	4	3	3	3	3	3	4
	48	4	4	3	5	4	4	3	4	5
	49	3	5	4	3	3	3	3	4	4
	50	3	4	4	3	3	3	3	4	4
