# Supplementary material for: Comparison of disaster information from various media in strengthening ecological communication during & after natural disasters
Source: PLoS One. 2022 Mar 10;17(3):e0264089. doi: 10.1371/journal.pone.0264089 (PMC8912905; doi:10.1371/journal.pone.0264089)
Supplement: S2 Data — (XLSX) [file pone.0264089.s002.xlsx]

## Sheet: Data 
			Media Type	% had access	% use daily	Palu City Significant differences in frequency of channel use							Variabel		Palu
						Sex	Age	Education	Income	Home Demage					TV	Internet	Phone Wa/SMS	Radio	Worship Place	Surau	Community Leader	Word of Mouth
			TV	12:07:00	06:04:00	M > F	Y > O	H > L	H > L	I >D			Sex	Male	40	40	35	48	50	49	55	35
			Internet	10:02:00	04:07:00	M > F	Y > O	H > L	H > L	I > D				Female	35	35	40	27	25	26	20	40
			Phone WA/SMS	1 day, 6:09:00	1 day, 1:06:00	M < F	Y > O	H > L	H > L	I < D			Age	<=35	50	47	50	43	30	54	32	39
			Radio	22:07:00	13:04:00	M > F	Y > O	H < L	H > L	I < D				> 36	25	28	25	32	45	21	43	36
			Worship Place	13:05:00	02:04:00	M > F	Y < O	H < L	H < L	I < D			Education	High	49	51	30	48	35	31	46	24
			Surau	08:08:00	01:09:00	M > F	Y > O	H < L	H > L	I < D				Low	26	24	45	27	40	44	29	51
			Community leader	20	11:05:00	M > F	Y < O	H > L	H < L	I > D			Income	High	44	40	31	50	27	48	33	50
			Word of Mouth	3 days, 5:05:00	2 days, 12:08:00	M < F	Y= O	H < L	H > L	I < D				Low	31	35	44	25	48	27	42	25
			Dominant Media Users:			M>F	Y>O	H=L	H>L	I<D			Home Demage	Intact	32	28	29	23	26	24	40	23
														Destroy	43	47	46	52	49	51	35	52
			Media Type	% had access	% use daily	Sigi District Significant differences in frequency of channel use							Variabel		Sigi
						Sex	Age	Education	Income	Home Demage					TV	Internet	Phone Wa/SMS	Radio	Worship Place	Surau	Community Leader	Word of Mouth
			TV	09:04:00	05:08:00	M < F	Y > O	H < L	H > L	I < D			Sex	Male	40	40	35	48	38	43	48	35
			Internet	08:03:00	03:04:00	M < F	Y > O	H > L	H > L	I < D				Female	35	35	40	27	37	32	27	40
			Phone WA/SMS	21:03:00	04:08:00	M < F	Y > O	H < L	H > L	I < D			Age	<=35	50	47	50	43	40	49	47	39
			Radio	13:07:00	10:04:00	M > F	Y > O	H < L	H < L	I < D				> 36	25	28	25	32	35	26	28	36
			Worship Place	12:07:00	06:05:00	M > F	Y > O	H < L	H > L	I < D			Education	High	49	51	30	48	24	32	25	24
			Surau	08:09:00	04:08:00	M > F	Y > O	H < L	H > L	I < D				Low	26	24	45	27	51	43	50	51
			Community leader	2 days, 18:03:00	1 day, 11:02:00	M > F	Y > O	H < L	H > L	I < D			Income	High	44	40	31	50	49	50	46	50
			Word of Mouth	3 days, 3:06:00	2 days, 7:07:00	M < F	Y< O	H < L	H < L	I < D				Low	31	35	44	25	26	25	29	25
			Dominant Media Users:			M=F	Y>O	H<L	H>L	I<D			Home Demage	Intact	32	28	29	23	22	35	29	23
														Destroy	43	47	46	52	53	40	46	52
			Media Type	% had access	% use daily	Donggala District Significant differences in frequency of channel use							Variabel		Donggala
						Sex	Age	Education	Income	Home Demage					TV	Internet	Phone Wa/SMS	Radio	Worship Place	Surau	Community Leader	Word of Mouth
			TV	09:02:00	03:09:00	M < F	Y > O	H > L	H > L	I < D			Sex	Male	40	40	35	48	24	40	44	35
			Internet	12:06:00	07:04:00	M < F	Y > O	H < L	H < L	I > D				Female	35	35	40	27	51	35	31	40
			Phone WA/SMS	1 day, 6:06:00	14:03:00	M < F	Y > O	H < L	H > L	I > D			Age	<=35	50	47	50	43	27	22	45	39
			Radio	15:07:00	08:03:00	M > F	Y < O	H > L	H < L	I > D				> 36	25	28	25	32	48	53	30	36
			Worship Place	13:05:00	09:06:00	M < F	Y < O	H < L	H < L	I > D			Education	High	49	51	30	48	30	49	32	24
			Surau	09:06:00	06:07:00	M > F	Y < O	H > L	H < L	I < D				Low	26	24	45	27	45	26	43	51
			Community leader	1 day, 21:04:00	1 day, 13:06:00	M > F	Y > O	H < L	H < L	I < D			Income	High	44	40	31	50	32	30	32	50
			Word of Mouth	2 days, 8:04:00	1 day, 21:06:00	M < F	Y< O	H < L	H < L	I < D				Low	31	35	44	25	43	45	43	25
			Dominant Media Users:			M<F	Y=O	H<L	H<L	I=D			Home Demage	Intact	32	28	29	23	40	33	30	23
														Destroy	43	47	46	52	35	42	45	52
